# Supplementary material for: A mixed methods study of multiple health behaviors among individuals with stroke
Source: PeerJ. 2017 May 23;5:e3210. doi: 10.7717/peerj.3210 (PMC5444372; doi:10.7717/peerj.3210)
Supplement: Data S1 [file peerj-05-3210-s001.xlsx]

## Sheet: Untitled1
ID	age	BMI	Godin	sleep	nut	ADLs	Mobility	hand
1	63	36.8721	0	21	8	56.25	39.2857	0
2	89	27.0693	21	13	6	65.625	53.5714	0
3	62	26.7783	11	21	7	62.5	67.8571	0
4	68	34.4565	16	11	8	81.25	50	75
5	78	25.7472	21	12	9	71.875	50	0
6	54	23.0559	95	8	10	100	100	100
7	68	30.0383	9	11	9	81.25	78.5714	75
8	68	24.366	76	9	9	84.375	89.2857	50
9	50	42.0671	16	23	9	65.625	57.1429	75
10	60	29.9957	40	15	10	93.75	89.2857	75
11	56	28.3655	50	13	10	82.1429	85.7143	75
12	71	21.0921	41	20	8	96.875	92.8571	75
13	73	25.4039	0	16	9	100	85.7143	75
14	58	32.7709	51	10	5	90.625	78.5714	75
15	72	28.4808	52	13	7	56.25	46.4286	25
16	51	25.7472	18	24	6	68.75	89.2857	25
17	61	32.9221	49	21	9	84.375	89.2857	75
18	81	22.1425	21	16	7	56.25	53.5714	0
19	53	24.0307	32	12	6	78.125	45.8333	0
20	63	22.0965	42	13	8	96.875	100	100
21	78	25.1043	3	15	9	90.625	82.1429	100
22	76	28.1917	9	10	6	84.375	85.7143	50
23	46	16.7298	100	9	10	93.75	75	25
24	46	39.8716	11	27	7	37.5	50	25
25	58	25.5401	46	17	7	71.4286	75	50
